# Supplementary material for: Selection and validation of internal control genes for quantitative real-time RT‒qPCR normalization of Phlebopus portentosus gene expression under different conditions
Source: PLoS One. 2023 Sep 27;18(9):e0288982. doi: 10.1371/journal.pone.0288982 (PMC10530043; doi:10.1371/journal.pone.0288982)
Supplement: S1 Checklist — (XLSX) [file pone.0288982.s001.xlsx]

## Sheet: Sheet1
Table S1. MIQE checklist
ITEM TO CHECK	IMPORTANCE	CHECKLIST	MSF1	RAN	ACTIN	UBCE	MAPK	SPRY	EF1	EF2	CYP	TBP1	EIF	SYB
EXPERIMENTAL DESIGN
Definition of experimental and control groups	E	YES	Mycelia or fruiting bodies of 9 treatments	Mycelia or fruiting bodies of 9 treatments	Mycelia or fruiting bodies of 9 treatments	Mycelia or fruiting bodies of 9 treatments	Mycelia or fruiting bodies of 9 treatments	Mycelia or fruiting bodies of 9 treatments	Mycelia or fruiting bodies of 9 treatments	Mycelia or fruiting bodies of 9 treatments	Mycelia or fruiting bodies of 9 treatments	Mycelia or fruiting bodies of 9 treatments	Mycelia or fruiting bodies of 9 treatments	Mycelia or fruiting bodies of 9 treatments
Number within each group	E	YES	Triplicate	Triplicate	Triplicate	Triplicate	Triplicate	Triplicate	Triplicate	Triplicate	Triplicate	Triplicate	Triplicate	Triplicate
Assay carried out by core lab or investigator's lab?	D	N/A	N/A	N/A	N/A	N/A	N/A	N/A	N/A	N/A	N/A	N/A	N/A	N/A
Acknowledgement of authors' contributions	D	N/A	N/A	N/A	N/A	N/A	N/A	N/A	N/A	N/A	N/A	N/A	N/A	N/A
SAMPLE
Description	E	YES	see the part of 'Sampling and culture conditions'	see the part of 'Sampling and culture conditions'	see the part of 'Sampling and culture conditions'	see the part of 'Sampling and culture conditions'	see the part of 'Sampling and culture conditions'	see the part of 'Sampling and culture conditions'	see the part of 'Sampling and culture conditions'	see the part of 'Sampling and culture conditions'	see the part of 'Sampling and culture conditions'	see the part of 'Sampling and culture conditions'	see the part of 'Sampling and culture conditions'	see the part of 'Sampling and culture conditions'
Volume/mass of sample processed	D	N/A	N/A	N/A	N/A	N/A	N/A	N/A	N/A	N/A	N/A	N/A	N/A	N/A
Microdissection or macrodissection	E	YES	Mycelia or fruiting bodies	Mycelia or fruiting bodies	Mycelia or fruiting bodies	Mycelia or fruiting bodies	Mycelia or fruiting bodies	Mycelia or fruiting bodies	Mycelia or fruiting bodies	Mycelia or fruiting bodies	Mycelia or fruiting bodies	Mycelia or fruiting bodies	Mycelia or fruiting bodies	Mycelia or fruiting bodies
Processing procedure	E	YES	see the part of 'Sampling and culture conditions'	see the part of 'Sampling and culture conditions'	see the part of 'Sampling and culture conditions'	see the part of 'Sampling and culture conditions'	see the part of 'Sampling and culture conditions'	see the part of 'Sampling and culture conditions'	see the part of 'Sampling and culture conditions'	see the part of 'Sampling and culture conditions'	see the part of 'Sampling and culture conditions'	see the part of 'Sampling and culture conditions'	see the part of 'Sampling and culture conditions'	see the part of 'Sampling and culture conditions'
If frozen - how and how quickly?	E	YES	All samples were immediately frozen in liquid nitrogen	All samples were immediately frozen in liquid nitrogen	All samples were immediately frozen in liquid nitrogen	All samples were immediately frozen in liquid nitrogen	All samples were immediately frozen in liquid nitrogen	All samples were immediately frozen in liquid nitrogen	All samples were immediately frozen in liquid nitrogen	All samples were immediately frozen in liquid nitrogen	All samples were immediately frozen in liquid nitrogen	All samples were immediately frozen in liquid nitrogen	All samples were immediately frozen in liquid nitrogen	All samples were immediately frozen in liquid nitrogen
If fixed - with what, how quickly?	E	N/A	N/A	N/A	N/A	N/A	N/A	N/A	N/A	N/A	N/A	N/A	N/A	N/A
Sample storage conditions and duration (especially for FFPE samples)	E	YES	One week	One week	One week	One week	One week	One week	One week	One week	One week	One week	One week	One week
NUCLEIC ACID EXTRACTION
Procedure and/or instrumentation	E	YES	TRIzol	TRIzol	TRIzol	TRIzol	TRIzol	TRIzol	TRIzol	TRIzol	TRIzol	TRIzol	TRIzol	TRIzol
Name of kit and details of any modifications	E	YES	According to the introduction of TRIzol	According to the introduction of TRIzol	According to the introduction of TRIzol	According to the introduction of TRIzol	According to the introduction of TRIzol	According to the introduction of TRIzol	According to the introduction of TRIzol	According to the introduction of TRIzol	According to the introduction of TRIzol	According to the introduction of TRIzol	According to the introduction of TRIzol	According to the introduction of TRIzol
Source of additional reagents used	D	N/A	N/A	N/A	N/A	N/A	N/A	N/A	N/A	N/A	N/A	N/A	N/A	N/A
Details of DNase or RNAse treatment	E	YES	10 U of DNase per 20 mg of RNA for 20 min at room temperature	10 U of DNase per 20 mg of RNA for 20 min at room temperature	10 U of DNase per 20 mg of RNA for 20 min at room temperature	10 U of DNase per 20 mg of RNA for 20 min at room temperature	10 U of DNase per 20 mg of RNA for 20 min at room temperature	10 U of DNase per 20 mg of RNA for 20 min at room temperature	10 U of DNase per 20 mg of RNA for 20 min at room temperature	10 U of DNase per 20 mg of RNA for 20 min at room temperature	10 U of DNase per 20 mg of RNA for 20 min at room temperature	10 U of DNase per 20 mg of RNA for 20 min at room temperature	10 U of DNase per 20 mg of RNA for 20 min at room temperature	10 U of DNase per 20 mg of RNA for 20 min at room temperature
Contamination assessment (DNA or RNA)	E	YES	RNA concentration and purity were assessed using a NanoDrop 2000 Spectrophotometer (NanoDrop Technologies, Thermo Scientific, USA)	RNA concentration and purity were assessed using a NanoDrop 2000 Spectrophotometer (NanoDrop Technologies, Thermo Scientific, USA)	RNA concentration and purity were assessed using a NanoDrop 2000 Spectrophotometer (NanoDrop Technologies, Thermo Scientific, USA)	RNA concentration and purity were assessed using a NanoDrop 2000 Spectrophotometer (NanoDrop Technologies, Thermo Scientific, USA)	RNA concentration and purity were assessed using a NanoDrop 2000 Spectrophotometer (NanoDrop Technologies, Thermo Scientific, USA)	RNA concentration and purity were assessed using a NanoDrop 2000 Spectrophotometer (NanoDrop Technologies, Thermo Scientific, USA)	RNA concentration and purity were assessed using a NanoDrop 2000 Spectrophotometer (NanoDrop Technologies, Thermo Scientific, USA)	RNA concentration and purity were assessed using a NanoDrop 2000 Spectrophotometer (NanoDrop Technologies, Thermo Scientific, USA)	RNA concentration and purity were assessed using a NanoDrop 2000 Spectrophotometer (NanoDrop Technologies, Thermo Scientific, USA)	RNA concentration and purity were assessed using a NanoDrop 2000 Spectrophotometer (NanoDrop Technologies, Thermo Scientific, USA)	RNA concentration and purity were assessed using a NanoDrop 2000 Spectrophotometer (NanoDrop Technologies, Thermo Scientific, USA)	RNA concentration and purity were assessed using a NanoDrop 2000 Spectrophotometer (NanoDrop Technologies, Thermo Scientific, USA)
Nucleic acid quantification	E	N/A	N/A	N/A	N/A	N/A	N/A	N/A	N/A	N/A	N/A	N/A	N/A	N/A
Instrument and method	E	N/A	N/A	N/A	N/A	N/A	N/A	N/A	N/A	N/A	N/A	N/A	N/A	N/A
Purity (A260/A280)	D	N/A	N/A	N/A	N/A	N/A	N/A	N/A	N/A	N/A	N/A	N/A	N/A	N/A
Yield	D	N/A	N/A	N/A	N/A	N/A	N/A	N/A	N/A	N/A	N/A	N/A	N/A	N/A
RNA integrity method/instrument	E	YES	The integrity of the RNA was checked by electrophoresis in a 2% agarose gel.	The integrity of the RNA was checked by electrophoresis in a 2% agarose gel.	The integrity of the RNA was checked by electrophoresis in a 2% agarose gel.	The integrity of the RNA was checked by electrophoresis in a 2% agarose gel.	The integrity of the RNA was checked by electrophoresis in a 2% agarose gel.	The integrity of the RNA was checked by electrophoresis in a 2% agarose gel.	The integrity of the RNA was checked by electrophoresis in a 2% agarose gel.	The integrity of the RNA was checked by electrophoresis in a 2% agarose gel.	The integrity of the RNA was checked by electrophoresis in a 2% agarose gel.	The integrity of the RNA was checked by electrophoresis in a 2% agarose gel.	The integrity of the RNA was checked by electrophoresis in a 2% agarose gel.	The integrity of the RNA was checked by electrophoresis in a 2% agarose gel.
RIN/RQI or Cq of 3' and 5' transcripts	E	N/A	N/A	N/A	N/A	N/A	N/A	N/A	N/A	N/A	N/A	N/A	N/A	N/A
Electrophoresis traces	D	N/A	N/A	N/A	N/A	N/A	N/A	N/A	N/A	N/A	N/A	N/A	N/A	N/A
Inhibition testing (Cq dilutions, spike or other)	E
REVERSE TRANSCRIPTION
Complete reaction conditions	E	YES	cDNA was synthesized using the PrimeScript™ RT reagent Kit with gDNA Eraser (Perfect Real Time) (TaKaRa Bio Inc., Dalian, China) from 1 𝜇g total RNA in a final volume of 20 𝜇L according to the provided protocol. The cDNA obtained was diluted 10 fold using nuclease-free water for further RT‒qPCR amplifications.	cDNA was synthesized using the PrimeScript™ RT reagent Kit with gDNA Eraser (Perfect Real Time) (TaKaRa Bio Inc., Dalian, China) from 1 𝜇g total RNA in a final volume of 20 𝜇L according to the provided protocol. The cDNA obtained was diluted 10 fold using nuclease-free water for further RT‒qPCR amplifications.	cDNA was synthesized using the PrimeScript™ RT reagent Kit with gDNA Eraser (Perfect Real Time) (TaKaRa Bio Inc., Dalian, China) from 1 𝜇g total RNA in a final volume of 20 𝜇L according to the provided protocol. The cDNA obtained was diluted 10 fold using nuclease-free water for further RT‒qPCR amplifications.	cDNA was synthesized using the PrimeScript™ RT reagent Kit with gDNA Eraser (Perfect Real Time) (TaKaRa Bio Inc., Dalian, China) from 1 𝜇g total RNA in a final volume of 20 𝜇L according to the provided protocol. The cDNA obtained was diluted 10 fold using nuclease-free water for further RT‒qPCR amplifications.	cDNA was synthesized using the PrimeScript™ RT reagent Kit with gDNA Eraser (Perfect Real Time) (TaKaRa Bio Inc., Dalian, China) from 1 𝜇g total RNA in a final volume of 20 𝜇L according to the provided protocol. The cDNA obtained was diluted 10 fold using nuclease-free water for further RT‒qPCR amplifications.	cDNA was synthesized using the PrimeScript™ RT reagent Kit with gDNA Eraser (Perfect Real Time) (TaKaRa Bio Inc., Dalian, China) from 1 𝜇g total RNA in a final volume of 20 𝜇L according to the provided protocol. The cDNA obtained was diluted 10 fold using nuclease-free water for further RT‒qPCR amplifications.	cDNA was synthesized using the PrimeScript™ RT reagent Kit with gDNA Eraser (Perfect Real Time) (TaKaRa Bio Inc., Dalian, China) from 1 𝜇g total RNA in a final volume of 20 𝜇L according to the provided protocol. The cDNA obtained was diluted 10 fold using nuclease-free water for further RT‒qPCR amplifications.	cDNA was synthesized using the PrimeScript™ RT reagent Kit with gDNA Eraser (Perfect Real Time) (TaKaRa Bio Inc., Dalian, China) from 1 𝜇g total RNA in a final volume of 20 𝜇L according to the provided protocol. The cDNA obtained was diluted 10 fold using nuclease-free water for further RT‒qPCR amplifications.	cDNA was synthesized using the PrimeScript™ RT reagent Kit with gDNA Eraser (Perfect Real Time) (TaKaRa Bio Inc., Dalian, China) from 1 𝜇g total RNA in a final volume of 20 𝜇L according to the provided protocol. The cDNA obtained was diluted 10 fold using nuclease-free water for further RT‒qPCR amplifications.	cDNA was synthesized using the PrimeScript™ RT reagent Kit with gDNA Eraser (Perfect Real Time) (TaKaRa Bio Inc., Dalian, China) from 1 𝜇g total RNA in a final volume of 20 𝜇L according to the provided protocol. The cDNA obtained was diluted 10 fold using nuclease-free water for further RT‒qPCR amplifications.	cDNA was synthesized using the PrimeScript™ RT reagent Kit with gDNA Eraser (Perfect Real Time) (TaKaRa Bio Inc., Dalian, China) from 1 𝜇g total RNA in a final volume of 20 𝜇L according to the provided protocol. The cDNA obtained was diluted 10 fold using nuclease-free water for further RT‒qPCR amplifications.	cDNA was synthesized using the PrimeScript™ RT reagent Kit with gDNA Eraser (Perfect Real Time) (TaKaRa Bio Inc., Dalian, China) from 1 𝜇g total RNA in a final volume of 20 𝜇L according to the provided protocol. The cDNA obtained was diluted 10 fold using nuclease-free water for further RT‒qPCR amplifications.
Amount of RNA and reaction volume	E	YES	1 𝜇g/20 𝜇L	1 𝜇g/20 𝜇L	1 𝜇g/20 𝜇L	1 𝜇g/20 𝜇L	1 𝜇g/20 𝜇L	1 𝜇g/20 𝜇L	1 𝜇g/20 𝜇L	1 𝜇g/20 𝜇L	1 𝜇g/20 𝜇L	1 𝜇g/20 𝜇L	1 𝜇g/20 𝜇L	1 𝜇g/20 𝜇L
Priming oligonucleotide (if using GSP) and concentration	E	YES	PrimeScript™ RT reagent Kit with gDNA Eraser	PrimeScript™ RT reagent Kit with gDNA Eraser	PrimeScript™ RT reagent Kit with gDNA Eraser	PrimeScript™ RT reagent Kit with gDNA Eraser	PrimeScript™ RT reagent Kit with gDNA Eraser	PrimeScript™ RT reagent Kit with gDNA Eraser	PrimeScript™ RT reagent Kit with gDNA Eraser	PrimeScript™ RT reagent Kit with gDNA Eraser	PrimeScript™ RT reagent Kit with gDNA Eraser	PrimeScript™ RT reagent Kit with gDNA Eraser	PrimeScript™ RT reagent Kit with gDNA Eraser	PrimeScript™ RT reagent Kit with gDNA Eraser
Reverse transcriptase and concentration	E	YES	PrimeScript™ RT reagent Kit with gDNA Eraser	PrimeScript™ RT reagent Kit with gDNA Eraser	PrimeScript™ RT reagent Kit with gDNA Eraser	PrimeScript™ RT reagent Kit with gDNA Eraser	PrimeScript™ RT reagent Kit with gDNA Eraser	PrimeScript™ RT reagent Kit with gDNA Eraser	PrimeScript™ RT reagent Kit with gDNA Eraser	PrimeScript™ RT reagent Kit with gDNA Eraser	PrimeScript™ RT reagent Kit with gDNA Eraser	PrimeScript™ RT reagent Kit with gDNA Eraser	PrimeScript™ RT reagent Kit with gDNA Eraser	PrimeScript™ RT reagent Kit with gDNA Eraser
Temperature and time	E	YES	Incubated at 42 °C for 2 min	Incubated at 42 °C for 2 min	Incubated at 42 °C for 2 min	Incubated at 42 °C for 2 min	Incubated at 42 °C for 2 min	Incubated at 42 °C for 2 min	Incubated at 42 °C for 2 min	Incubated at 42 °C for 2 min	Incubated at 42 °C for 2 min	Incubated at 42 °C for 2 min	Incubated at 42 °C for 2 min	Incubated at 42 °C for 2 min
Manufacturer of reagents and catalogue numbers	D	N/A	N/A	N/A	N/A	N/A	N/A	N/A	N/A	N/A	N/A	N/A	N/A	N/A
Cqs with and without RT	D*	N/A	N/A	N/A	N/A	N/A	N/A	N/A	N/A	N/A	N/A	N/A	N/A	N/A
Storage conditions of cDNA	D	N/A	N/A	N/A	N/A	N/A	N/A	N/A	N/A	N/A	N/A	N/A	N/A	N/A
qPCR TARGET INFORMATION
If multiplex, efficiency and LOD of each assay.	E	YES	N/A	N/A	N/A	N/A	N/A	N/A	N/A	N/A	N/A	N/A	N/A	N/A
Sequence accession number	E	YES	N/A	N/A	N/A	N/A	N/A	N/A	N/A
Location of amplicon	D	N/A	N/A	N/A	N/A	N/A	N/A	N/A	N/A	N/A	N/A	N/A	N/A	N/A
Amplicon length	E	YES	113	103	129	130	124	125	108	129	100	103	130	120
In silico specificity screen (BLAST, etc)	E	YES	Primer-BLAST	Primer-BLAST	Primer-BLAST	Primer-BLAST	Primer-BLAST	Primer-BLAST	Primer-BLAST	Primer-BLAST	Primer-BLAST	Primer-BLAST	Primer-BLAST	Primer-BLAST
Pseudogenes, retropseudogenes or other homologs?	D	N/A	N/A	N/A	N/A	N/A	N/A	N/A	N/A	N/A	N/A	N/A	N/A	N/A
Sequence alignment	D	N/A	N/A	N/A	N/A	N/A	N/A	N/A	N/A	N/A	N/A	N/A	N/A	N/A
Secondary structure analysis of amplicon	D	N/A	YES	N/A	N/A	N/A	N/A	N/A	N/A	N/A	N/A	N/A	N/A	N/A
Location of each primer by exon or intron (if applicable)	E	exon	exon	exon	exon	exon	exon	exon	exon	exon	exon	exon	exon	exon
What splice variants are targeted?	E	YES	N/A	N/A	N/A	N/A	N/A	N/A	N/A	N/A	N/A	N/A	N/A	N/A
qPCR OLIGONUCLEOTIDES
Primer sequences	E	YES	See Table 1	See Table 1	See Table 1	See Table 1	See Table 1	See Table 1	See Table 1	See Table 1	See Table 1	See Table 1	See Table 1	See Table 1
RTPrimerDB Identification Number	D	N/A	N/A	N/A	N/A	N/A	N/A	N/A	N/A	N/A	N/A	N/A	N/A	N/A
Probe sequences	D**	N/A	N/A	N/A	N/A	N/A	N/A	N/A	N/A	N/A	N/A	N/A	N/A	N/A
Location and identity of any modifications	E	YES	N/A	N/A	N/A
Manufacturer of oligonucleotides	D	N/A	N/A	N/A	N/A	N/A	N/A	N/A	N/A	N/A	N/A	N/A	N/A	N/A
Purification method	D	N/A	N/A	N/A	N/A	N/A	N/A	N/A	N/A	N/A	N/A	N/A	N/A	N/A
qPCR PROTOCOL
Complete reaction conditions	E	YES	N/A	N/A	N/A	N/A	N/A	N/A	N/A	N/A	N/A	N/A	N/A	N/A
Reaction volume and amount of cDNA/DNA	E	YES	a final volume of 20 μL containing 2 𝜇l of prepared cDNA template	a final volume of 20 μL containing 2 𝜇l of prepared cDNA template	a final volume of 20 μL containing 2 𝜇l of prepared cDNA template	a final volume of 20 μL containing 2 𝜇l of prepared cDNA template	a final volume of 20 μL containing 2 𝜇l of prepared cDNA template	a final volume of 20 μL containing 2 𝜇l of prepared cDNA template	a final volume of 20 μL containing 2 𝜇l of prepared cDNA template	a final volume of 20 μL containing 2 𝜇l of prepared cDNA template	a final volume of 20 μL containing 2 𝜇l of prepared cDNA template	a final volume of 20 μL containing 2 𝜇l of prepared cDNA template	a final volume of 20 μL containing 2 𝜇l of prepared cDNA template	a final volume of 20 μL containing 2 𝜇l of prepared cDNA template
Primer, (probe), Mg++ and dNTP concentrations	E	YES	0.4 𝜇l of each primer	0.4 𝜇l of each primer	0.4 𝜇l of each primer	0.4 𝜇l of each primer	0.4 𝜇l of each primer	0.4 𝜇l of each primer	0.4 𝜇l of each primer	0.4 𝜇l of each primer	0.4 𝜇l of each primer	0.4 𝜇l of each primer	0.4 𝜇l of each primer	0.4 𝜇l of each primer
Polymerase identity and concentration	E	YES	10 𝜇l of Power SYBR Green qPCR Master Mix (TaKaRa)	10 𝜇l of Power SYBR Green qPCR Master Mix (TaKaRa)	10 𝜇l of Power SYBR Green qPCR Master Mix (TaKaRa)	10 𝜇l of Power SYBR Green qPCR Master Mix (TaKaRa)	10 𝜇l of Power SYBR Green qPCR Master Mix (TaKaRa)	10 𝜇l of Power SYBR Green qPCR Master Mix (TaKaRa)	10 𝜇l of Power SYBR Green qPCR Master Mix (TaKaRa)	10 𝜇l of Power SYBR Green qPCR Master Mix (TaKaRa)	10 𝜇l of Power SYBR Green qPCR Master Mix (TaKaRa)	10 𝜇l of Power SYBR Green qPCR Master Mix (TaKaRa)	10 𝜇l of Power SYBR Green qPCR Master Mix (TaKaRa)	10 𝜇l of Power SYBR Green qPCR Master Mix (TaKaRa)
Buffer/kit identity and manufacturer	E	YES	Power SYBR Green qPCR Master Mix (TaKaRa)	Power SYBR Green qPCR Master Mix (TaKaRa)	Power SYBR Green qPCR Master Mix (TaKaRa)	Power SYBR Green qPCR Master Mix (TaKaRa)	Power SYBR Green qPCR Master Mix (TaKaRa)	Power SYBR Green qPCR Master Mix (TaKaRa)	Power SYBR Green qPCR Master Mix (TaKaRa)	Power SYBR Green qPCR Master Mix (TaKaRa)	Power SYBR Green qPCR Master Mix (TaKaRa)	Power SYBR Green qPCR Master Mix (TaKaRa)	Power SYBR Green qPCR Master Mix (TaKaRa)	Power SYBR Green qPCR Master Mix (TaKaRa)
Exact chemical constitution of the buffer	D	N/A	N/A	N/A	N/A	N/A	N/A	N/A	N/A	N/A	N/A	N/A	N/A	N/A
Additives (SYBR Green I, DMSO, etc.)	E	YES	SYBR Green	SYBR Green	SYBR Green	SYBR Green	SYBR Green	SYBR Green	SYBR Green	SYBR Green	SYBR Green	SYBR Green	SYBR Green	SYBR Green
Manufacturer of plates/tubes and catalog number	D	N/A	N/A	N/A	N/A	N/A	N/A	N/A	N/A	N/A	N/A	N/A	N/A	N/A
Complete thermocycling parameters	E	YES	initial denaturation at 95 °C for 5 min, followed by 40 cycles of 95 °C for 15 s and 60 °C for 1 min.	initial denaturation at 95 °C for 5 min, followed by 40 cycles of 95 °C for 15 s and 60 °C for 1 min.	initial denaturation at 95 °C for 5 min, followed by 40 cycles of 95 °C for 15 s and 60 °C for 1 min.	initial denaturation at 95 °C for 5 min, followed by 40 cycles of 95 °C for 15 s and 60 °C for 1 min.	initial denaturation at 95 °C for 5 min, followed by 40 cycles of 95 °C for 15 s and 60 °C for 1 min.	initial denaturation at 95 °C for 5 min, followed by 40 cycles of 95 °C for 15 s and 60 °C for 1 min.	initial denaturation at 95 °C for 5 min, followed by 40 cycles of 95 °C for 15 s and 60 °C for 1 min.	initial denaturation at 95 °C for 5 min, followed by 40 cycles of 95 °C for 15 s and 60 °C for 1 min.	initial denaturation at 95 °C for 5 min, followed by 40 cycles of 95 °C for 15 s and 60 °C for 1 min.	initial denaturation at 95 °C for 5 min, followed by 40 cycles of 95 °C for 15 s and 60 °C for 1 min.	initial denaturation at 95 °C for 5 min, followed by 40 cycles of 95 °C for 15 s and 60 °C for 1 min.	initial denaturation at 95 °C for 5 min, followed by 40 cycles of 95 °C for 15 s and 60 °C for 1 min.
Reaction setup (manual/robotic)	D	N/A	N/A	N/A	N/A	N/A	N/A	N/A	N/A	N/A	N/A	N/A	N/A	N/A
Manufacturer of qPCR instrument	E	YES	Applied Biosystems 7500 Real-Time PCR system	Applied Biosystems 7500 Real-Time PCR system	Applied Biosystems 7500 Real-Time PCR system	Applied Biosystems 7500 Real-Time PCR system	Applied Biosystems 7500 Real-Time PCR system	Applied Biosystems 7500 Real-Time PCR system	Applied Biosystems 7500 Real-Time PCR system	Applied Biosystems 7500 Real-Time PCR system	Applied Biosystems 7500 Real-Time PCR system	Applied Biosystems 7500 Real-Time PCR system	Applied Biosystems 7500 Real-Time PCR system	Applied Biosystems 7500 Real-Time PCR system
qPCR VALIDATION
Evidence of optimisation (from gradients)	D	N/A	N/A	N/A	N/A	N/A	N/A	N/A	N/A	N/A	N/A	N/A	N/A	N/A
Specificity (gel, sequence, melt, or digest)	E	YES	gel and melt	gel and melt	gel and melt	gel and melt	gel and melt	gel and melt	gel and melt	gel and melt	gel and melt	gel and melt	gel and melt	gel and melt
For SYBR Green I, Cq of the NTC	E	YES	Figure 1	Figure 1	Figure 1	Figure 1	Figure 1	Figure 1	Figure 1	Figure 1	Figure 1	Figure 1	Figure 1	Figure 1
Standard curves with slope and y-intercept	E	YES	slope=-3.20 and y-intercept=21.60	slope=-3.17 and y-intercept=18.61	slope=-3.10 and y-intercept=17.79	slope=-3.16 and y-intercept=16.43	slope=-3.30 and y-intercept=22.44	slope=-3.45 and y-intercept=22.18	slope=-3.15 and y-intercept=23.02	slope=-3.48 and y-intercept=15.61	slope=-3.32 and y-intercept=21.43	slope=-3.10 and y-intercept=24.20	slope=-3.44 and y-intercept=21.54	slope=-3.15 and y-intercept=19.34
PCR efficiency calculated from slope	E	YES	1.05353	1.06756	1.10079	1.07231	1.00923	0.949194	1.07711	0.938011	1.00081	1.10175	0.952979	1.07572
Confidence interval for PCR efficiency or standard error	D	N/A	N/A	N/A	N/A	N/A	N/A	N/A	N/A	N/A	N/A	N/A	N/A	N/A
r2 of standard curve	E	YES	0.97	1	0.98	0.98	0.98	1	0.99	1	1	1	0.98	0.98
Linear dynamic range	E	YES	0.97	1	0.98	0.98	0.98	1	0.99	1	1	1	0.98	0.98
Cq variation at lower limit	E	YES	Not determined since Cqs of the samples were in the dynamic range.	Not determined since Cqs of the samples were in the dynamic range.	Not determined since Cqs of the samples were in the dynamic range.	Not determined since Cqs of the samples were in the dynamic range.	Not determined since Cqs of the samples were in the dynamic range.	Not determined since Cqs of the samples were in the dynamic range.	Not determined since Cqs of the samples were in the dynamic range.	Not determined since Cqs of the samples were in the dynamic range.	Not determined since Cqs of the samples were in the dynamic range.	Not determined since Cqs of the samples were in the dynamic range.	Not determined since Cqs of the samples were in the dynamic range.	Not determined since Cqs of the samples were in the dynamic range.
Confidence intervals throughout range	D	N/A	N/A	N/A	N/A	N/A	N/A	N/A	N/A	N/A	N/A	N/A	N/A	N/A
Evidence for limit of detection	E	N/A	27.3035	9.36532	23.9613	15.6388	10.0944	26.6666	37.6792	16.7981	9.60584	21.2656	11.7878	10.5333
If multiplex, efficiency and LOD of each assay.	E	YES	N/A	N/A	N/A	N/A	N/A	N/A	N/A	N/A	N/A	N/A	N/A	N/A
DATA ANALYSIS
qPCR analysis program (source, version)	E	YES	StepOne Software v2.3	StepOne Software v2.3	StepOne Software v2.3	StepOne Software v2.3	StepOne Software v2.3	StepOne Software v2.3	StepOne Software v2.3	StepOne Software v2.3	StepOne Software v2.3	StepOne Software v2.3	StepOne Software v2.3	StepOne Software v2.3
Cq method determination	E	YES	qPCR data collected with 7500 Software	qPCR data collected with 7500 Software	qPCR data collected with 7500 Software	qPCR data collected with 7500 Software	qPCR data collected with 7500 Software	qPCR data collected with 7500 Software	qPCR data collected with 7500 Software	qPCR data collected with 7500 Software	qPCR data collected with 7500 Software	qPCR data collected with 7500 Software	qPCR data collected with 7500 Software	qPCR data collected with 7500 Software
Outlier identification and disposition	E	YES	N/A	N/A	N/A	N/A	N/A	N/A	N/A	N/A	N/A	N/A	N/A	N/A
Results of NTCs	E	YES
Justification of number and choice of reference genes	E	YES	No reference gene used	No reference gene used	No reference gene used	No reference gene used	No reference gene used	No reference gene used	No reference gene used	No reference gene used	No reference gene used	No reference gene used	No reference gene used	No reference gene used
Description of normalisation method	E	YES	Normalised to baseline	Normalised to baseline	Normalised to baseline	Normalised to baseline	Normalised to baseline	Normalised to baseline	Normalised to baseline	Normalised to baseline	Normalised to baseline	Normalised to baseline	Normalised to baseline	Normalised to baseline
Number and concordance of biological replicates	D	N/A	N/A	N/A	N/A	N/A	N/A	N/A	N/A	N/A	N/A	N/A	N/A	N/A
Number and stage (RT or qPCR) of technical replicates	E	YES	Three	Three	Three	Three	Three	Three	Three	Three	Three	Three	Three	Three
Repeatability (intra-assay variation)	E	YES	0.523893	0.290104	3.84518	2.51085	0.309592	0.454394	0.885339	0.760711	1.3869	1.22987	0.701931	0.424163
Reproducibility (inter-assay variation, %CV)	D	N/A	N/A	N/A	N/A	N/A	N/A	N/A	N/A	N/A	N/A	N/A	N/A	N/A
Power analysis	D	N/A	N/A	N/A	N/A	N/A	N/A	N/A	N/A	N/A	N/A	N/A	N/A	N/A
Statistical methods for result significance	E	YES	Two-way ANOVA	Two-way ANOVA	Two-way ANOVA	Two-way ANOVA	Two-way ANOVA	Two-way ANOVA	Two-way ANOVA	Two-way ANOVA	Two-way ANOVA	Two-way ANOVA	Two-way ANOVA	Two-way ANOVA
Software (source, version)	E	YES	StepOne Software v2.3	StepOne Software v2.3	StepOne Software v2.3	StepOne Software v2.3	StepOne Software v2.3	StepOne Software v2.3	StepOne Software v2.3	StepOne Software v2.3	StepOne Software v2.3	StepOne Software v2.3	StepOne Software v2.3	StepOne Software v2.3
Cq or raw data submission using RDML	D	N/A	N/A	N/A	N/A	N/A	N/A	N/A	N/A	N/A	N/A	N/A	N/A	N/A
All essential information (E) must be submitted with the manuscript. Desirable
information (D) should be submitted if available. If using primers obtained from RTPrimerDB, information on qPCR target, oligonucleotides,
protocols and validation is available from that source.
*: Assessing the absence of DNA using a no RT assay is essential when first extracting RNA. Once the sample has been validated as
RDNA-free, inclusion of a no-RT control is desirable, but no longer essential.
**: Disclosure of the probe sequence is highly desirable and strongly encouraged. However, since not all commercial pre-designed assay
vendors provide this information, it cannot be an essential requirement. Use of such assays is advised against.
